# Supplementary material for: Habituation of the electrodermal response – A biological correlate of resilience?
Source: PLoS One. 2019 Jan 25;14(1):e0210078. doi: 10.1371/journal.pone.0210078 (PMC6347437; doi:10.1371/journal.pone.0210078)
Supplement: S1 Table — “Qestionnaires” sheet contains psychometric and demographic data; “SC latency” and “SC amplitude” sheets–data values for latencies and amplitudes, respectively, of 15 electrodermal responses; “HRV baseline” and “HRV test” sheets–data values of HRV parameters at baseline and during mental arithmetic task, respectively; “Respiratory” sheet–data values for respiratory rate and sigh frequency. (XLSX) [file pone.0210078.s001.xlsx]

## Sheet: Questionnaires
Psychometric scores / GSR habituation slope / Sex / Age
	CD-RISC Score	DASS - Depression	DASS - Annxiety	DASS - Stress	DASS Total	GSR Habit. slope	Sex	Age
	39	36	13	10	59	1.224	m	18
	81	0	2	5	7	-3.466	m	26
	53	12	7	20	39	-2.191	f	22
	39	21	12	31	64	6.358	f	26
	43	31	12	20	63	0.4198	m	18
	77	3	4	8	15	-3.521	f	31
	64	5	8	14	27	-8.012	m	21
	37	6	1	16	23	-0.9751	f	40
	60	0	5	20	25	-4.319	m	34
	76	0	4	2	6	-3.81	m	25
	58	11	9	7	27	1.229	m	29
	90	1	3	12	16	-3.907	f	18
	80	2	1	2	5	-4.432	f	36
	76	1	1	9	11	-6.639	f	25
	72	5	7	18	30	-7.127	m	29
	81	3	6	9	18	-3.45	m	31
	69	5	10	20	35	-6.907	f	23
	86	9	8	15	32		m	33
	83	0	0	5	5		f	19
	70	10	2	12	24	-4.223	m	22
	47	12	4	10	26	-0.6999	m	37
	52	2	4	6	12	-4.139	m	23
	60	8	5	14	27	-1.06	m	26
	74	9	6	16	31	-2.76	f	23
	68	6	2	11	29	-3.53	f	19
	64	1	6	4	11	-6.04	f	22
	81	3	1	1	5	-1.54	m	30
	82	4	3	6	13	-1.93	m	27
	68	12	6	11	29	8.3	f	23
	66	3	3	5	11	-5.08	m	22

## Sheet: SC Latency
Latencies (seconds) of 15 GSR responses in 30 subjects
	1st	2nd	3rd	4th	5th	6th	7th	8th	9th	10th	11th	12th	13th	14th	15th
	1.65	1.6	1.85	1.5	1.45	1.8	1.55	1.65	1.55	1.6	1.15	1.6	1.25	1.55	1.45
	1.8	2.45	0.45	1.4	0.85	0.8	1.5	0.9	1.85	0.85	0.4	1.65	1.45	1.85	1.1
	2.75	0.7	1.25	2.65	1.75	2.9	2.8	2.55	2.85	3	2.7	7.1	3.15	2.85	3.05
	1.75	1.6	1.85	1.4	1.2	1.9	1.4	2	0.95	1.9	2	1.3	1.95	2.05	1.95
	2.05	2.25	1.85	1.75	2.25	1.85	2.2	2.5	1.95	2.25	1.95	4.65	2.05	2.1	1.9
	2.4	2.6	2.9	3.2	3.2	3	3.5	3.2	3.8	4	3.3	3.8	0.001	3	4.1
	2.5	2.3	2.35	2.6	3.2	0.95	2.7	2.55	2.5	3.05	0.05	2.75	3.25	2.85	3.2
	2.2	2.6	2.4	2.9	2.5	2.7	2.7	2.9	2.6	2.4	2.6	3.2	2.7	3.1	9.1
	2	2.2	1.9	2.3	2.5	0.1	2.1	0.3	2.1	0.1	0.6	13.1	0.1	2.3	2.3
	2.9	3.2	3.2	3.3	3.4	3.5	3.4	2.9	3.2	3.3	3.5	3.9	3.2	1.3	1.5
	0.6	2.4	3	1.4	2.2	2	1.2	6	2	1.8	2.6	2.4	2	2.2	2.4
	2.2	2	2.8	1.4	2	3.2	2.1	2.1	2	2.5	6.6	2.2	2.1	2.9	1.9
	2.5	2.7	2.8	1.5	2.9	1.5	3.3	3.7	3.6	3.7	3.2	2.8	1.2	2.5	6
	2.9	2.6	2.9	2.7	2.2	2.1	1.9	2.3	2.1	2.2	2.2	2.5	2.3	2.3	0.1
	3.2	3	3.5	2	3.6	2.8	3.5	3.9	3.3	2.4	2	0.001	0.001	0.001	1.1
	3.2	3.2	3	3	4.1	6.5	3.1	2.9	3.5	6	2.5	3.9	3.1	0.001	8.5
	2.5	2.7	2.9	3.1	2.7	2.7	3.9	3	1.1	2.8	3.8	3	3.3	0.001	3.7
	4.5	0	0	0	0	0	0	0	0	0	0	0	0	0	0
	0	0	0	0	0	0	0	0	0	0	0	0	0	0	0
	1.8	2.2	2.2	4.3	2.1	2.2	10.4	1.9	2	2.3	2.2	2.1	1.9	2	2.1
	1.9	1.8	1.9	2	2.1	1.8	1.8	2.1	2	1.8	2.1	1.9	1.9	2.2	2
	2.4	2.5	2.3	2.7	2.5	2.7	2.7	2.6	3.5	2.7	2.7	2.7	3	2.7	3.6
	2	2.6	2.8	2.4	2.8	3.4	3.2	2.8	3.8	12.2	2.8	4.2	3.6	0.2	0.4
	4.2	3.4	8.8	3.8	3.8	3.6	0	9.4	2	0	8.2	5.4	1.2	2.6	4.1
	2.6	3.4	3.8	2.8	3.8	3.8	0	3.6	4.8	3	3.4	3.6	0	0	4.2
	2.8	2.9	3.1	2.4	3	3.4	3.4	2.8	3.5	3.6	3.7	3.3	3.7	3	3.5
	2.4	2	2.2	1.8	2	1.6	2.4	1.8	1.8	2	2.2	1.8	1	1.8	1.6
	1.8	1.8	2.2	1.6	7.4	2	4.8	2.2	1.6	2.2	2.2	25.8	1.6	6.4	11.2
	3.4	2.4	2.2	2	2.4	2.6	1.8	2	1.6	1.6	1.8	2.2	1.4	1.8	2.2
	1.4	1.6	2.2	1.8	1.8	2.2	1.8	2	2	2.4	2.4	2.8	2	2	2

## Sheet: SC amplitude
Latencies (seconds) of 15 GSR responses in 30 subjects
	1st	2nd	3rd	4th	5th	6th	7th	8th	9th	10th	11th	12th	13th	14th	15th
	0.241563	0.209688	0.162656	0.213281	0.123125	0.108125	0.204219	0.162187	0.218906	0.173906	0.224219	0.192813	0.208594	0.2525	0.2375
	9.14156	6.90406	1.46437	6.49438	6.65188	7.39594	7.06469	5.66812	6.92156	2.13875	4.21188	3.25156	1.70031	2.25312	4.70937
	5.45719	2.87125	2.22344	3.52563	2.00813	2.27188	3.31219	3.85531	2.47719	1.80844	1.59375	2.23719	2.54875	3.815	0.79812
	0.05625	0.053594	0.051094	0.043594	0.071406	0.064687	0.061875	0.071875	0.088438	0.053125	0.097031	0.057969	0.108281	0.074375	0.120312
	1.96016	2.75906	5.12484	6.35	7.60297	6.61125	5.62094	5.54078	6.05672	3.85578	5.90109	2.86469	5.51531	2.43406	5.735
	0.57	0.18	0.09	0.11	0.24	0.2	0.02	0.06	0.03	0.02	0.04	0.03	0	0.09	0.09
	1.03	1.19	0.84	0.36	0.88	0.07	0.42	0.64	0.21	0.15	0.17	0.07	0.14	0.39	1.09
	1.26	1.06	0.78	0.53	0.35	0.5	0.51	0.59	1.16	1.24	0.64	0.44	0.86	0.4	0.9
	1.59	1.44	1.52	0.63	1.06	0	0.86	1.99	0.56	0	1.43	1.13	0	0.38	0.15
	0.51	0.34	0.33	0.17	0.13	0.2	0.17	0.13	0.19	0.16	0.27	0.18	0.13	0.07	0.05
	2.74	1.8	0.51	0.53	2.41	2.34	2.17	3.13	2.7	2.66	0.29	0.73	2.06	2.45	3.05
	3.02	2.57	0.55	1.12	2.38	0.06	1.82	1.94	2.09	0.53	0.28	1.22	1.38	0.12	2.14
	0.44	0.43	0.22	0.15	0.23	0.04	0.13	0.04	0.1	0.06	0.14	0.2	0.03	0.12	0.07
	0.17	0.18	0.13	0.31	0.49	0.35	0.37	0.11	0.3	0.23	0.07	0.11	0.17	0.12	0.08
	4.9	5.1	3.5	4.7	3.2	5.1	5.8	0.001	6.4	2.3	1.1	0.001	0.001	0.001	2.1
	0.69	0.1	0.16	0.09	0.04	0.08	0.1	0.21	0.15	0.02	0.01	0.02	0.07	0	0.29
	1.44	0.37	0.58	0.21	0.33	0.08	0.03	0.06	0	0.02	0	1.92	0.19	1.42	0.1
	0.02	0	0	0	0	0	0	0	0	0	0	0	0	0	0
	0	0	0	0	0	0	0	0	0	0	0	0	0	0	0
	0.97	0.9	0.92	0.86	0.39	0.53	0.16	0.54	0.39	0.29	0.24	0.47	0.46	0.6	0.24
	1.99	2.2	1.94	2.04	1.91	1.97	2.09	1.95	1.96	2.05	1.57	2.07	1.81	1.71	2.07
	0.78	0.47	0.32	0.1	0.17	0.05	0.14	0.2	0.03	0.08	0.33	0.04	0.03	0.06	0.02
	0.92	0.3	0.4	0.42	0.58	0.03	0.07	0.17	0.11	0.11	0.2	0.09	0.04	1.36	0.2
	0.11	0.1	0.03	0.05	0.02	0.03	0	0.07	0.02	0	0	0.05	0.05	0.04	0.04
	0.35	0.04	0.09	0.12	0.06	0.11	0	0.03	0	0.04	0.04	0.02	0	0	0.04
	0.52	0.54	0.18	0.5	0.3	0.2	0.13	0.3	0.22	0.05	0.06	0.16	0.03	0.13	0.05
	1.65	1	1.41	1.25	1.28	1.3	0.87	0.72	1.06	1.36	0.72	1.24	0.85	1.04	1.2
	1.94	1.97	0.82	2.68	2.12	2.39	1.2	1.87	0.31	1.94	0.5	2.3	2.08	0.28	2.16
	1.05	1.33	1.31	1.41	1.39	0.29	2.84	2.57	2.12	2.44	1.01	2.06	2.94	3.89	1.59
	1.15	0.94	0.68	0.51	0.66	0.03	0.53	0.26	0.5	0.14	0.08	0.02	0.31	0.24	0.18

## Sheet: HRV baseline
HRV parameters - baseline
	Average RR	SDRR	CVRR	SDSD	RMSSD	Total power μs^2	Total power %	LF μs^2	LF %	HF μs^2	HF %	LF/HF
	550	25.8	0.0444	8.7	8.69	391.3	100	243	62	30.5	7.8	8
	692.2	38.44	0.05554	16.28	16.25	1488	100	257.9	17.33	70.76	4.756	3.645
	1025	108	0.1054	93.97	93.74	12580	100	4903	38.96	5291	42.05	0.9266
	901.5	35.55	0.03944	18.17	18.14	450.5	100	33.53	7.442	144	31.98	0.2327
	609.1	17.72	0.02909	10.3	10.29	203.9	100	43.47	21.35	103.4	50.78	0.4204
	565.3	37.35	0.06607	35.02	34.99	525.1	100	142.5	27.14	299	56.95	0.4765
	892.7	90.09	0.1009	81.17	81.08	4910	100	1824	37.15	1686	34.34	1.082
	694.8	57.24	0.08238	38.32	38.26	2525	100	1044	41.33	356.7	14.13	2.926
	825.4	50.95	0.06172	37.56	37.52	2848	100	608.4	21.36	1106	38.82	0.5503
	760.5	72.79	0.0957	43.06	43.01	5698	100	2767	48.55	1029	18.05	2.69
	1017	82.3	0.08095	72.31	72.22	4899	100	1179	24.07	1994	39.69	0.6064
	551.6	75.24	0.1364	81.41	81.39	6121	100	2421	39.55	2020	33	1.198
	692	55.78	0.0806	32.87	32.82	3319	100	1812	54.59	562.7	16.96	3.219
	815.9	30.49	0.03737	37.03	36.99	955.9	100	486.2	50.87	341.3	35.7	1.425
	714.7	103.9	0.1453	103.6	103.6	23250	100	4497	19.34	8202	35.28	0.5482
	732.2	65.79	0.08985	80.65	80.54	5533	100	1444	26.11	2003	36.2	0.7211
	806.8	47.92	0.0594	18.09	18.07	3774	100	11667	30.93	123.2	3.263	9.478
	1049	43.95	0.0419	36.99	36.9	1798	100	102.9	5.721	492.7	27.39	0.2088
	812.5	61.11	0.07521	34.52	34.47	4520	100	726.1	16.07	628.7	13.91	1.155
	775.4	79.69	32.89	32.85	32.85	6848	100	1974	28.82	377	5.506	5.236
	955.6	127.9	0.1339	105.8	105.6	16510	100	9252	56.06	4534	27.47	2.04
	719.6	50.39	0.07004	28.6	28.57	2286	100	509.5	22.29	664.2	29.06	0.7671
	775.4	79.69	32.89	32.85	32.85	6848	100	1974	28.82	377	5.506	5.236
	955.6	127.9	0.1339	105.8	105.6	16510	100	9252	56.06	4534	27.47	2.04
	719.6	50.39	0.07004	28.6	28.57	2286	100	509.5	22.29	664.2	29.06	0.7671
	775.4	79.69	32.89	32.85	32.85	6848	100	1974	28.82	377	5.506	5.236
	955.6	127.9	0.1339	105.8	105.6	16510	100	9252	56.06	4534	27.47	2.04
	719.6	50.39	0.07004	28.6	28.57	2286	100	509.5	22.29	664.2	29.06	0.7671
	775.4	79.69	32.89	32.85	32.85	6848	100	1974	28.82	377	5.506	5.236
	955.6	127.9	0.1339	105.8	105.6	16510	100	9252	56.06	4534	27.47	2.04

## Sheet: HRV test
HRV parameters during mental arithmetic
	Average RR	SDRR	CVRR	SDSD	RMSSD	Total power μs^2	Total power %	LF μs^2	LF %	HF μs^2	HF %	LF/HF
	540	23.9	0.0442	23.66	23.64	400	100	214	53.3	23.3	5.8	9.1
	682.8	23.63	0.0346	16.82	16.83	607	100	227.8	37.53	88.58	14.59	2.572
	951.3	95.85	0.1008	95.7	95.64	5128	100	2314	45.12	2021	39.41	1.145
	874.1	28.42	0.03251	17.33	17.3	841.9	100	303.7	36.07	147	17.46	2.066
	599.7	14.71	0.02453	16.57	16.59	243.5	100	73.89	30.34	91.08	37.4	0.8113
	613.5	63.67	0.1038	60.81	60.79	3500	100	1013	28.94	1665	47.58	0.6082
	802.7	99.1	0.1235	78.69	78.69	12220	100	2115	17.31	3370	27.59	0.6275
	681.7	48.29	0.07084	44.87	44.92	2190	100	903.9	41.27	624.1	28.49	1.448
	795.3	35.8	0.04502	43.57	43.95	1567	100	657.9	42	317.1	20.24	2.075
	727.9	52.63	0.07231	34.41	34.4	2497	100	883.4	35.38	406	16.26	2.176
	921.2	71.38	0.07748	55.25	55.22	3938	100	1260	31.99	1123	28.51	1.122
	558.7	66.73	0.1194	75.85	75.84	2363	100	989.6	41.88	866.4	36.67	1.142
	708.5	40.6	0.05731	22.94	22.93	1304	100	658.7	50.5	281.2	21.56	2.343
	817.9	33.72	0.04123	28.5	28.48	1371	100	398.6	29.09	326.5	23.82	1.221
	695.1	57.89	0.08329	60.19	60.17	3227	100	991.6	30.73	1276	39.53	0.7772
	741.8	51.3	0.06915	59.11	59.11	3685	100	1307	35.07	1520	41.24	0.8602
	798.2	54.21	0.06791	29.53	29.52	2599	100	1075	41.38	325.8	12.53	3.301
	941.8	99.03	0.1051	118.5	118.5	10090	100	2160	21.42	5467	54.21	0.3952
	761.3	51.9	0.06817	48.22	48.29	2623	100	610.5	23.27	644	24.55	0.9479
	793.4	38.22	0.04817	31.7	31.69	1546	100	676.7	43.77	374.1	24.19	1.809
	955.4	94.66	0.09908	114.9	114.9	7862	100	1430	18.18	4740	60.29	0.3016
	661.6	37.94	0.05735	19.99	19.98	1123	100	517.2	46.04	295.3	26.28	1.752
	775.4	79.69	32.89	32.85	32.85	6848	100	1974	28.82	377	5.506	5.236
	955.6	127.9	0.1339	105.8	105.6	16510	100	9252	56.06	4534	27.47	2.04
	719.6	50.39	0.07004	28.6	28.57	2286	100	509.5	22.29	664.2	29.06	0.7671
	793.4	38.22	0.04817	31.7	31.69	1546	100	676.7	43.77	374.1	24.19	1.809
	955.4	94.66	0.09908	114.9	114.9	7862	100	1430	18.18	4740	60.29	0.3016
	661.6	37.94	0.05735	19.99	19.98	1123	100	517.2	46.04	295.3	26.28	1.752
	775.4	79.69	32.89	32.85	32.85	6848	100	1974	28.82	377	5.506	5.236
	955.6	127.9	0.1339	105.8	105.6	16510	100	9252	56.06	4534	27.47	2.04

## Sheet: Respiratory
Respiratory rate (cpm)and sigh freqency (sighs per min) at baseline and during mental arithmetic test
	Resp Rate Baseline	Resp Rate Test	Sghs/min Baseline	Sighs/min Test
	19.9289	20.8114	1.4	1.33
	20.2766	25.709	0.8	0.07
	25.5108	25.9658	0.2	0.2
	17.721	20.2475	3	1.87
	25.0693	23.1751	1.6	0.93
	12.1662	19.6687	0	0.4
	17.2246	21.7918	0.4	0.2
	16.2163	17.9876	0.8	0.07
	26.9812	18.3611	1.2	0.67
	17.9906	20.4183	0.4	0.73
	21.6791	22.3035	1	0.47
	24.4324	30.4323	2.2	0.93
	19.0012	19.2192	0.2	0.73
	17.1123	22.081	0.5	0.27
	17.7676	18.8343	0.2	0.28
	20.1194	23.5782	1.2	0.8
	10.2306	22.8542	0	0.13
	20.6315	23.7479	0	0.14
	14.8626	16.0912	0	0
	18.6461	16.2514	0.8	0.93
	13.9484	17.118	0	0.13
	20.024	20.3356	0.8	1.2
	23.7555	20.1962	1	0.13
	16.5422	17.9534	0.4	0.2
	25.2002	20.1453	0.4	0.2
	19.3537	24.1175	9	0.4
	16.7684	20.5435	0.3	0.12
	18.8754	22.5656	0.2	0.2
	16.9587	22.4111	0.5	0.33
	18.1254	20.7265	0.4	0.33
