# Supplementary material for: Habituation of the electrodermal response – A biological correlate of resilience?
Source: PLoS One. 2019 Jan 25;14(1):e0210078. doi: 10.1371/journal.pone.0210078 (PMC6347437; doi:10.1371/journal.pone.0210078)
Supplement: S2 Table — “GSR Abs” sheet provides absolute values (in μS); “GSR Norm” sheet–normalized values, with magnitude of the 1st response representing 100%. (XLSX) [file pone.0210078.s002.xlsx]

## Sheet: GSR Abs
These are absolute values (in µS) of responses to 15 acoustic stimuli in 30 subjects (S1 - S30).
S1	S2	S3	S4	S5	S6	S7	S8	S9	S10	S11	S12	S13	S14	S15	S16	S17	S18	S19	S20	S21	S22	S23	S24	S25	S26	S27	S28	S29	S30
0.241563	9.14156	5.45719	0.05625	1.96016	0.57	1.03	1.26	1.59	0.51	2.74	3.02	0.44	0.17	4.9	0.69	1.44	0.02	0	0.97	1.99	0.78	0.92	0.11	0.35	0.52	1.65	1.94	1.05	1.15
0.209688	6.90406	2.87125	0.053594	2.75906	0.18	1.19	1.06	1.44	0.34	1.8	2.57	0.43	0.18	5.1	0.1	0.37	0	0	0.9	2.2	0.47	0.3	0.1	0.04	0.54	1	1.97	1.33	0.94
0.162656	1.46437	2.22344	0.051094	5.12484	0.09	0.84	0.78	1.52	0.33	0.51	0.55	0.22	0.13	3.5	0.16	0.58	0	0	0.92	1.94	0.32	0.4	0.03	0.09	0.18	1.41	0.82	1.31	0.68
0.213281	6.49438	3.52563	0.043594	6.35	0.11	0.36	0.53	0.63	0.17	0.53	1.12	0.15	0.31	4.7	0.09	0.21	0	0	0.86	2.04	0.1	0.42	0.05	0.12	0.5	1.25	2.68	1.41	0.51
0.123125	6.65188	2.00813	0.071406	7.60297	0.24	0.88	0.35	1.06	0.13	2.41	2.38	0.23	0.49	3.2	0.04	0.33	0	0	0.39	1.91	0.17	0.58	0.02	0.06	0.3	1.28	2.12	1.39	0.66
0.108125	7.39594	2.27188	0.064687	6.61125	0.2	0.07	0.5	0	0.2	2.34	0.06	0.04	0.35	5.1	0.08	0.08	0	0	0.53	1.97	0.05	0.03	0.03	0.11	0.2	1.3	2.39	0.29	0.03
0.204219	7.06469	3.31219	0.061875	5.62094	0.02	0.42	0.51	0.86	0.17	2.17	1.82	0.13	0.37	5.8	0.1	0.03	0	0	0.16	2.09	0.14	0.07	0	0	0.13	0.87	1.2	2.84	0.53
0.162187	5.66812	3.85531	0.071875	5.54078	0.06	0.64	0.59	1.99	0.13	3.13	1.94	0.04	0.11	0.001	0.21	0.06	0	0	0.54	1.95	0.2	0.17	0.07	0.03	0.3	0.72	1.87	2.57	0.26
0.218906	6.92156	2.47719	0.088438	6.05672	0.03	0.21	1.16	0.56	0.19	2.7	2.09	0.1	0.3	6.4	0.15	0	0	0	0.39	1.96	0.03	0.11	0.02	0	0.22	1.06	0.31	2.12	0.5
0.173906	2.13875	1.80844	0.053125	3.85578	0.02	0.15	1.24	0	0.16	2.66	0.53	0.06	0.23	2.3	0.02	0.02	0	0	0.29	2.05	0.08	0.11	0	0.04	0.05	1.36	1.94	2.44	0.14
0.224219	4.21188	1.59375	0.097031	5.90109	0.04	0.17	0.64	1.43	0.27	0.29	0.28	0.14	0.07	1.1	0.01	0	0	0	0.24	1.57	0.33	0.2	0	0.04	0.06	0.72	0.5	1.01	0.08
0.192813	3.25156	2.23719	0.057969	2.86469	0.03	0.07	0.44	1.13	0.18	0.73	1.22	0.2	0.11	0.001	0.02	1.92	0	0	0.47	2.07	0.04	0.09	0.05	0.02	0.16	1.24	2.3	2.06	0.02
0.208594	1.70031	2.54875	0.108281	5.51531	0	0.14	0.86	0.4	0.13	2.06	1.38	0.03	0.17	0.001	0.07	0.19	0	0	0.46	1.81	0.03	0.04	0.05	0	0.03	0.85	2.08	2.5	0.31
0.2525	2.25312	3.815	0.074375	2.43406	0.09	0.39	0.4	0.38	0.07	2.45	0.12	0.12	0.12	0.001	0	1.42	0	0	0.6	1.71	0.06	1.36	0.04	0	0.13	1.04	0.28	3	0.24
0.2375	4.70937	0.79812	0.120312	5.735	0.09	1.09	0.9	0.15	0.05	3.05	2.14	0.07	0.08	2.1	0.29	0.1	0	0	0.24	2.07	0.02	0.2	0.04	0.04	0.05	1.2	2.16	1.59	0.18

## Sheet: GSR Norm
These are normalized values (%) of responses to 15 acoustic stimuli in 30 subjects (S1 - S30).
S1	S2	S3	S4	S5	S6	S7	S8	S9	S10	S11	S12	S13	S14	S15	S16	S17	S18	S19	S20	S21	S22	S23	S24	S25	S26	S27	S28	S29	S30
100	100	100	100	100	100	100	100	100	100	100	100	100	100	100	100	100	100	0	100	100	100	100	100	100	100	100	100	100	100
87.0075	75.5285	52.6159	95.7036	140.769	31.5789	115.534	84.127	90.566	66.6667	65.6934	85.0993	97.7273	105.882	104.082	14.4928	25.6944	0	0	92.7835	110.553	60.2564	60.2564	32.6087	90.9091	11.4286	103.846	60.6061	101.546	125.472
67.4921	16.0198	40.7447	91.2393	261.472	15.7895	81.5534	61.9048	95.5975	64.7059	18.6131	18.2119	50	76.4706	71.4286	23.1884	40.2778	0	0	94.8454	97.4874	41.0256	41.0256	43.4783	27.2727	25.7143	34.6154	85.4545	42.268	123.585
88.4983	71.0467	64.6075	77.8464	323.98	19.2982	34.9515	42.0635	39.6226	33.3333	19.3431	37.0861	34.0909	182.353	95.9184	13.0435	14.5833	0	0	88.6598	102.513	12.8205	12.8205	45.6522	45.4545	34.2857	96.1538	75.7576	138.144	133.019
51.0892	72.7697	36.7992	127.511	387.907	42.1053	85.4369	27.7778	66.6667	25.4902	87.9562	78.8079	52.2727	288.235	65.3061	5.7971	22.9167	0	0	40.2062	95.9799	21.7949	21.7949	63.0435	18.1818	17.1429	57.6923	77.5758	109.278	131.132
44.8651	80.9095	41.6324	115.512	337.309	35.0877	6.79612	39.6825	0	39.2157	85.4015	1.98675	9.09091	205.882	104.082	11.5942	5.55556	0	0	54.6392	98.995	6.41026	6.41026	3.26087	27.2727	31.4286	38.4615	78.7879	123.196	27.3585
84.7382	77.2857	60.6962	110.491	286.783	3.50877	40.7767	40.4762	54.0881	33.3333	79.1971	60.2649	29.5455	217.647	118.367	14.4928	2.08333	0	0	16.4948	105.025	17.9487	17.9487	7.6087	0	0	25	52.7273	61.8557	267.925
67.2975	62.0077	70.6489	128.348	282.693	10.5263	62.1359	46.8254	125.157	25.4902	114.234	64.2384	9.09091	64.7059	0.0204082	30.4348	4.16667	0	0	55.6701	97.9899	25.641	25.641	18.4783	63.6364	8.57143	57.6923	43.6364	96.3918	242.453
90.8324	75.7199	45.3947	157.925	309.016	5.26316	20.3883	92.0635	35.2201	37.2549	98.5401	69.2053	22.7273	176.471	130.612	21.7391	0	0	0	40.2062	98.4925	3.84615	3.84615	11.9565	18.1818	0	42.3077	64.2424	15.9794	200
72.1602	23.3973	33.1398	94.8661	196.724	3.50877	14.5631	98.4127	0	31.3725	97.0803	17.5497	13.6364	135.294	46.9388	2.89855	1.38889	0	0	29.8969	103.015	10.2564	10.2564	11.9565	0	11.4286	9.61538	82.4242	100	230.189
93.0369	46.0768	29.2056	173.27	301.076	7.01754	16.5049	50.7937	89.9371	52.9412	10.5839	9.27152	31.8182	41.1765	22.449	1.44928	0	0	0	24.7423	78.8945	42.3077	42.3077	21.7391	0	11.4286	11.5385	43.6364	25.7732	95.283
80.0054	35.5712	40.9967	103.516	146.158	5.26316	6.79612	34.9206	71.0692	35.2941	26.6423	40.3974	45.4545	64.7059	0.0204082	4		0	0	48.4536	104.02	5.12821	5.12821	9.78261	45.4545	5.71429	30.7692	75.1515	118.557	194.34
86.5535	18.6009	46.7061	193.359	281.394	0	13.5922	68.254	25.1572	25.4902	75.1825	45.6954	6.81818	100	0.0204082	10.1449		0	0	47.4227	90.9548	3.84615	3.84615	4.34783	45.4545	0	5.76923	51.5152	107.216	235.849
104.772	24.6485	69.9102	132.812	124.187	15.7895		31.746	23.8994	13.7255	89.4161	3.97351	27.2727	70.5882	0.0204082	0		0	0	61.8557	85.9296	7.69231	7.69231	147.826	36.3636	0	25	63.0303	14.433	283.019
98.5477	51.5192	14.6256	214.843	292.602	15.7895		71.4286	9.43396	9.80392	111.314		15.9091	47.0588	42.8571			0	0	24.7423	104.02	2.5641	2.5641	21.7391	36.3636	11.4286	9.61538	72.7273	111.34	150
